# Supplementary material for: Application of Fungus Enzymes in Spent Mushroom Composts from Edible Mushroom Cultivation for Phthalate Removal
Source: Microorganisms. 2021 Sep 19;9(9):1989. doi: 10.3390/microorganisms9091989 (PMC8466598; doi:10.3390/microorganisms9091989)
Supplement: Supplementary file 1 [file microorganisms-09-01989-s001.zip]

Archive with 4 entries (3 files):
- microorganisms-1384447-supplementary/
- microorganisms-1384447-supplementary/microorganisms-1384447-supplementary-Figure.pdf
- microorganisms-1384447-supplementary/microorganisms-1384447-supplementary-Table.pdf
- microorganisms-1384447-supplementary/STable_2_Protein_list.xlsx
